# Supplementary material for: High-throughput single-microbe RNA sequencing reveals adaptive state heterogeneity and host-phage activity associations in human gut microbiome
Source: Protein Cell. 2024 May 23;16(3):211–26. doi: 10.1093/procel/pwae027 (PMC11891138; doi:10.1093/procel/pwae027)
Supplement: pwae027_suppl_Supplementary_Tables [file pwae027_suppl_supplementary_tables.xlsx]

## Sheet: Table S1
Table S1. Primers used for RT and PCR amplification.
Primers list	Sequence	Application
Pre-indexed primers	GGAGTTGGAGTGAGTGGATGAGT-GATGAA-7N	Reverse transcription
	GGAGTTGGAGTGAGTGGATGAGT-GAAGGT-7N
	GGAGTTGGAGTGAGTGGATGAGT-GAGTAG-7N
	GGAGTTGGAGTGAGTGGATGAGT-GTGTGA-7N
	GGAGTTGGAGTGAGTGGATGAGT-GTGATG-7N
	GGAGTTGGAGTGAGTGGATGAGT-GTAGTA-7N
	GGAGTTGGAGTGAGTGGATGAGT-GGATGG-7N
	GGAGTTGGAGTGAGTGGATGAGT-AGGAGT-7N
	GGAGTTGGAGTGAGTGGATGAGT-AGGTTG-7N
	GGAGTTGGAGTGAGTGGATGAGT-AGAGAT-7N
	GGAGTTGGAGTGAGTGGATGAGT-AGTTGA-7N
	GGAGTTGGAGTGAGTGGATGAGT-TGAAGA-7N
PCR-1	GTGAGTGATGGTTGAGGATGTGTGGAGATA	PCR amplification after barcoding
PCR-2	GGAGTTGGAGTGAGTGGATGAGT

## Sheet: Table S2
Table S2. Unique barcoded primers targeted on the hydrogel beads.
Barcode beads primer	/5Acryd/ATTATATATAT U GTG AGT GAT GGT TGA GGA TGT GTG GAGATA [10 bases barcode1] TGGT [10 bases barcode2] GAGA [10 bases barcode3] NNNNNNNNTTTTTTTTTTTTTTTTTTTT
	Barcode1_sequences	Barcode2_sequences	Barcode3_sequences
1	GATGTACATG	ATAGAAACGA	GCTTTTCTTG
2	TTCAGATTCT	TCCGTGCAAG	CTTTAAGCAT
3	CGTACTACGC	AATGGGACAC	GAAATATTGT
4	GCTATTATAG	TATTAGGCGA	GGCGGAAACG
5	CAGAAGGAAC	CAATCATCAC	AATGGGTATG
6	AGACTTTTAA	CAGTTTTACT	CGGCAATTGA
7	GGCAACTGTG	CTTTCTAGAT	CTCGAGGAAT
8	AAATTCGCGG	TGTGATACCT	CCTATTGTCT
9	CTTAGACACT	TGTTAACAAC	GAGGCTCCTA
10	AGCGGACTAT	TTGCTTTCAG	ACTCAAGGGA
11	GAGACGCTAC	CAGGAACTAA	ACATCCTGCT
12	GTCATCGTGC	TCGGGCGGAT	ATTATGGTAG
13	TCATTAACAG	ACGTATAGTG	TACCGGATTA
14	GCTTCGCTTA	TACTTAAGGC	CAATTTGAAC
15	CTGGCAAAGA	CATGCGGGTG	TTTATAGACC
16	TCGCTTGAAG	TCGCACTCCG	ATCACTCGGT
17	ATGAACTTTG	GAAACTGAAA	ACTACTAATA
18	CAGAGATACG	TACAGGCGCA	CCGGAGGATA
19	GGCTGATAAA	GTTGGCATTT	GACGGGAGGT
20	TATTTGTCGC	GTTTTAGGAA	TCTGGAATAG
21	TTAAGGCAAA	AGATTGGCGG	TGGAGGGAGC
22	ACAGTATTAT	GAGCGGGTTT	GCTTGGCAAC
23	TGGATGCTAT	CGGGAAAGGG	GAGGAATCCT
24	TCGAATTTCG	TTCTTAGGCG	AAGTAAACGG
25	TACTATGGCG	AACACAATAA	TTTTGTGGTG
26	TAGCTTAGTG	TTCCGGCGAG	TCATTGATTG
27	GTCAGGCATG	TTTGTTTTAT	CAGTATCATC
28	GGTTGGTGGT	GCAGGTGCAG	CACATGGTGT
29	ACATGTAGCT	ATAAGGACCT	GTATAGAGTG
30	GCGAACAATG	TCAGTTATCC	TCGGGTAATC
31	TGTTGCTTGC	AATGGAATGT	AATTAAGAGC
32	TAACAGCAAT	TGTAATTGAT	TCACAGCACA
33	GTTTGGACTC	TCAGTGGGTT	AATTACCTCT
34	CATTATGCTA	GTGGACGTTG	TGTTCATAGA
35	GAGTAAGTGA	CTCCTGCAAA	CACGGTGTAG
36	GAGCGGTGTA	TTCGGATTCC	GCCGAGGTGT
37	CGTAAGTCGA	AATCGGGTCA	ATGAGGCTTT
38	TGGCACGTTT	AGTCGCCGAC	TGATGGCGGA
39	GAAATCTTTT	CATAAGAAGT	CGCTCCTGGT
40	AACAACGCAA	AGGCAGGAAA	TCAAGGCCTG
41	ATGTTGTGGC	CTTATCCTTG	ATTAAAGGCT
42	TAACTCATTC	GGTCGAAGGG	CGGAAAGAGT
43	TCGACTATAT	CAAGAGGTGA	ACAATAGGCG
44	TATCAGTCTG	CTACTGGTGG	TCCGACCGTC
45	CTATATGTAG	TATGTTCATC	GAAGATACAA
46	TGCAATACGG	AGGCTTGTTC	CTAAAGGACG
47	AAACTGGTGT	TCGACAGCAG	TATAAAGGAA
48	AATTAGGCGT	GTAAATGGGA	ACAGGAGTGA
49	ACTGTTCAGG
50	CAGTATTGTT
51	GTACTATAGT
52	ACAGACATTT
53	GTCTTTGGAT
54	CTTGATCTAT
55	GTATGTCAGG
56	TATTCAACTG
57	TTTTGACGGA
58	ATGGTAGAAA
59	GTGCTCTATC
60	GTTATAGTTG
61	AGGATCTTAC
62	TGCATTTGAA
63	AATTCGGATA
64	GGTTGAGAGC
65	CAAGGCTCAT
66	GAATGGAAGC
67	CTTCTATATG
68	TCTGGATTAC
69	TTGATCAGTA
70	ATTTTTGTCG
71	TACGACTGAA
72	AAAGTTGCAA
73	GGCGTGCTTT
74	CGGCGGATTT
75	CGACAAAGTG
76	TGCGTAATTC
77	CAAATGTCGT
78	CAGCTAGCTT
79	ACACGGCTCT
80	ATTATGACTG
81	ACGCATAGAC
82	TGGAAGGACT
83	TAAGTAGATA
84	CACAAGTATA
85	TAAGAATGCG
86	ATATGTGTGA
87	ACACAGTGTG
88	AGCACTGTAT
89	ACTATGCGAG
90	CTACATGCTC
91	CTTCTGGTGG
92	GGATGCTCGA
93	CAGCGAAGGA
94	GTAAAGACGT
95	TTGCTACAAC
96	TGGAAACGGT

## Sheet: Table S3
Table S3. Differentially expressed genes in the Prevotella genus.
p_val	avg_log2FC	cluster	gene	product	gene_name	product_name
1.05e-42	3.97112	Prevotella sp900767615	MGYG000003347-01503	hypothetical protein		hypothetical protein
1.73e-36	3.54448	Prevotella sp900767615	MGYG000003347-01504	hypothetical protein		hypothetical protein
1.23e-33	3.90128	Prevotella sp900767615	MGYG000002603-00557	hypothetical protein		hypothetical protein
1.3e-29	3.61142	Prevotella sp900767615	MGYG000003347-01452	hypothetical protein		hypothetical protein
1.73e-28	4.22111	Prevotella sp900767615	MGYG000003347-00476	function gene	btuB_2	Vitamin B12 transporter BtuB
1.32e-26	3.40389	Prevotella sp900767615	MGYG000003347-00112	hypothetical protein		hypothetical protein
3.93e-25	3.80532	Prevotella sp900767615	MGYG000002960-00639	function gene	dbpA_1	ATP-dependent RNA helicase DbpA
5.27e-25	3.55477	Prevotella sp900767615	MGYG000002960-01924	hypothetical protein		hypothetical protein
1.15e-23	4.29743	Prevotella sp900767615	MGYG000003347-00018	hypothetical protein		hypothetical protein
1.28e-23	3.79609	Prevotella sp900767615	MGYG000002603-01642	function gene	rcsC_5	Sensor histidine kinase RcsC
2.95e-23	3.77471	Prevotella sp900767615	MGYG000002960-01242	hypothetical protein		hypothetical protein
2.54e-22	3.79444	Prevotella sp900767615	MGYG000002603-01502	hypothetical protein		hypothetical protein
4.21e-22	4.2717	Prevotella sp900767615	MGYG000002603-01855	function gene	rcsC_7	Sensor histidine kinase RcsC
5.31e-22	3.92594	Prevotella sp900767615	MGYG000002603-01499	hypothetical protein		hypothetical protein
8.02e-22	3.58073	Prevotella sp900767615	MGYG000003347-00918	hypothetical protein		hypothetical protein
8.14e-22	3.27381	Prevotella sp900767615	MGYG000003347-01158	hypothetical protein		hypothetical protein
2.87e-21	3.49932	Prevotella sp900767615	MGYG000003347-00097	hypothetical protein		hypothetical protein
4.98e-18	3.33794	Prevotella sp900767615	MGYG000003347-00303	function gene	rcsC_2	Sensor histidine kinase RcsC
5.17e-18	3.31476	Prevotella sp900767615	MGYG000003347-01102	function gene	nagB	Glucosamine-6-phosphate deaminase
6.13e-18	2.78883	Prevotella sp900767615	MGYG000002603-01563	function gene	rhaR_4	HTH-type transcriptional activator RhaR
1.76e-17	3.34574	Prevotella sp900767615	MGYG000002603-01378	hypothetical protein		hypothetical protein
7.36e-17	3.15525	Prevotella sp900767615	MGYG000003347-00011	hypothetical protein		hypothetical protein
9.45e-17	2.92823	Prevotella sp900767615	MGYG000002603-00547	hypothetical protein		hypothetical protein
1.79e-14	2.958	Prevotella sp900767615	MGYG000002603-00554	hypothetical protein		hypothetical protein
2.94e-14	3.05639	Prevotella sp900767615	MGYG000002603-00663	function gene	pcrA	ATP-dependent DNA helicase PcrA
5.09e-14	3.8092	Prevotella sp900767615	MGYG000003347-00926	hypothetical protein		hypothetical protein
5.51e-14	2.55031	Prevotella sp900767615	MGYG000003347-00485	hypothetical protein		hypothetical protein
7.77e-14	3.60647	Prevotella sp900767615	MGYG000002603-01856	function gene		Alpha-xylosidase BoGH31A
3.31e-13	3.52054	Prevotella sp900767615	MGYG000002603-01093	hypothetical protein		hypothetical protein
3.4e-13	2.56565	Prevotella sp900767615	MGYG000003347-00738	function gene	rnr	Ribonuclease R
8.53e-13	3.37449	Prevotella sp900767615	MGYG000002960-01876	hypothetical protein		hypothetical protein
9.22e-13	2.77798	Prevotella sp900767615	MGYG000003347-01467	function gene	topA	DNA topoisomerase 1
4.24e-12	2.11125	Prevotella sp900767615	MGYG000003347-00386	hypothetical protein		hypothetical protein
5.4e-12	3.41829	Prevotella sp900767615	MGYG000002603-01566	function gene	mfd	Transcription-repair-coupling factor
1.74e-10	3.46292	Prevotella sp900767615	MGYG000002603-00427	hypothetical protein		hypothetical protein
2.36e-10	2.98728	Prevotella sp900767615	MGYG000002603-00091	function gene	rcsC_1	Sensor histidine kinase RcsC
2.51e-10	3.0989	Prevotella sp900767615	MGYG000002960-00933	function gene	rcsC_5	Sensor histidine kinase RcsC
4.36e-10	3.16813	Prevotella sp900767615	MGYG000003347-00569	function gene	susC_5	TonB-dependent receptor SusC
4.97e-10	3.36425	Prevotella sp900767615	MGYG000002603-00463	hypothetical protein		hypothetical protein
5.91e-10	2.28318	Prevotella sp900767615	MGYG000002960-00547	function gene	rcsC_2	Sensor histidine kinase RcsC
5.91e-10	2.86469	Prevotella sp900767615	MGYG000003347-00479	hypothetical protein		hypothetical protein
3.14e-09	3.38137	Prevotella sp900767615	MGYG000003347-00880	function gene	polA	DNA polymerase I
3.32e-09	2.18771	Prevotella sp900767615	MGYG000003347-00293	hypothetical protein		hypothetical protein
5.89e-09	2.69552	Prevotella sp900767615	MGYG000003347-00294	function gene	susC_4	TonB-dependent receptor SusC
6.98e-09	2.50593	Prevotella sp900767615	MGYG000003347-00444	hypothetical protein		hypothetical protein
1.34e-08	3.72728	Prevotella sp900767615	MGYG000002603-00345	function gene	dnaN	Beta sliding clamp
1.53e-08	3.1036	Prevotella sp900767615	MGYG000002603-00331	hypothetical protein		hypothetical protein
1.86e-08	2.19717	Prevotella sp900767615	MGYG000002960-00812	hypothetical protein		hypothetical protein
4.23e-08	3.43638	Prevotella sp900767615	MGYG000002603-02115	function gene	recQ_2	ATP-dependent DNA helicase RecQ
4.87e-08	2.49941	Prevotella sp900767615	MGYG000002960-01523	hypothetical protein		hypothetical protein
9.31e-08	3.49967	Prevotella sp900767615	MGYG000003347-00491	hypothetical protein		hypothetical protein
1.98e-07	2.61384	Prevotella sp900767615	MGYG000003347-00877	hypothetical protein		hypothetical protein
2.66e-07	2.97331	Prevotella sp900767615	MGYG000003347-01079	function gene	bepA_2	Beta-barrel assembly-enhancing protease
5.9e-07	2.85123	Prevotella sp900767615	MGYG000003347-00490	hypothetical protein		hypothetical protein
8.88e-07	2.32943	Prevotella sp900767615	MGYG000003347-00010	function gene	mdoB	Phosphoglycerol transferase I;
1.59e-06	2.40217	Prevotella sp900767615	MGYG000003347-00242	function gene	rfbM	Mannose-1-phosphate guanylyltransferase RfbM
3.05e-06	2.30451	Prevotella sp900767615	MGYG000002603-01852	hypothetical protein		hypothetical protein
4.89e-06	2.56767	Prevotella sp900767615	MGYG000002603-00391	function gene	clpX_1	ATP-dependent Clp protease ATP-binding subunit ClpX
5.89e-06	2.85875	Prevotella sp900767615	MGYG000002603-00922	function gene	gyrA_2	DNA gyrase subunit A
9.84e-06	1.6669	Prevotella sp900767615	MGYG000003347-01101	hypothetical protein		hypothetical protein
2.85e-05	2.07976	Prevotella sp900767615	MGYG000003347-00302	hypothetical protein		hypothetical protein
0.000110494	2.21524	Prevotella sp900767615	MGYG000002603-01590	function gene	ppdK	Pyruvate%2C phosphate dikinase
0.000665943	2.34076	Prevotella sp900767615	MGYG000002603-00464	hypothetical protein		hypothetical protein
0.00214465	1.38887	Prevotella sp900767615	MGYG000003347-01193	function gene	susB	Glucan 1%2C4-alpha-glucosidase SusB
0.00382543	2.84007	Prevotella sp900767615	MGYG000002603-01999	function gene	nrdD	Anaerobic ribonucleoside-triphosphate reductase

## Sheet: Table S4
Table S4. Differentially expressed genes in the Roseburia genus.
p_val	avg_log2FC	cluster	gene	product	gene_name	product_name
2.41e-18	5.58224	Roseburia hominis	MGYG000002517-1-ncRNA9	function gene		Bacterial RNase P class A
1.53e-17	5.59276	Roseburia hominis	MGYG000002517-00135	function gene	hag_1	Flagellin
4.51e-14	5.34532	Roseburia hominis	MGYG000002517-1-ncRNA15	transfer-messenger RNA		transfer-messenger RNA
1.4e-09	5.10108	Roseburia hominis	MGYG000002517-00667	hypothetical protein		hypothetical protein
1.88e-08	4.84956	Roseburia hominis	MGYG000002517-01243	function gene	ppdK	Pyruvate%2C phosphate dikinase
2.2e-10	5.4356	Roseburia intestinalis	MGYG000000076-02137	function gene	ddl_1	D-alanine--D-alanine ligase
5.35e-10	3.50277	Roseburia intestinalis	MGYG000000076-02780	function gene	rpoB	DNA-directed RNA polymerase subunit beta
2.34e-08	4.96573	Roseburia intestinalis	MGYG000000076-00769	function gene	sasA_3	Adaptive-response sensory-kinase SasA
2.41e-07	4.32052	Roseburia intestinalis	MGYG000000076-03322	hypothetical protein		hypothetical protein
4.24e-07	4.3875	Roseburia intestinalis	MGYG000000076-01417	function gene	mdtC	Multidrug resistance protein MdtC
3.85e-06	3.84307	Roseburia intestinalis	MGYG000000076-00391	hypothetical protein		hypothetical protein
2.59e-05	4.3148	Roseburia intestinalis	MGYG000000076-01982	function gene	mfd	Transcription-repair-coupling factor
0.000374035	2.88421	Roseburia intestinalis	MGYG000000076-01577	hypothetical protein		hypothetical protein
0.000611431	2.63591	Roseburia intestinalis	MGYG000000076-02750	hypothetical protein		hypothetical protein
0.00345836	1.65776	Roseburia intestinalis	MGYG000000076-03675	hypothetical protein		hypothetical protein

## Sheet: Table S5
Table S5. Differentially expressed genes in the subpopulations of Phascolarctobacterium succinatutens
p_val	avg_log2FC	cluster	gene	product	gene name	product name
7.31e-29	2.22644	1	MGYG000001365_00002	function gene	ISClte1	IS3 family transposase ISClte1
1.29e-18	2.69907	1	MGYG000001365_01624	function gene	ISL7	IS30 family transposase ISL7
3.58e-17	2.79398	1	MGYG000001365_01290	function gene	bepE	Efflux pump membrane transporter BepE
6.33e-17	2.6108	1	MGYG000001365_01080	hypothetical protein		hypothetical protein
8.87e-17	2.34903	1	MGYG000001365_00364	function gene	btuB_1	Vitamin B12 transporter BtuB
1e-16	2.41617	1	MGYG000001365_00505	function gene	purK	N5-carboxyaminoimidazole ribonucleotide synthase
7.09e-16	2.75445	1	MGYG000001365_00617	function gene	IS663	IS1182 family transposase IS663
4.23e-14	3.35355	1	MGYG000001365_01421	hypothetical protein		hypothetical protein
6.25e-14	3.94634	1	MGYG000001365_00419	function gene	lon1	inference=ab initio prediction:Prodigal:2.6,similar to AA sequence:UniProtKB:P37945
7.22e-14	3.16968	1	MGYG000001365_00779	function gene	xanQ	Xanthine permease XanQ
7.77e-14	2.32658	1	MGYG000001365_01152	function gene	bzaB	5-hydroxybenzimidazole synthase BzaB
3.05e-13	2.76936	1	MGYG000001365_00468	function gene	bioB_2	Biotin synthase
5.54e-13	3.08581	1	MGYG000001365_00569	function gene	lpxK	Tetraacyldisaccharide 4'-kinase
1.64e-12	3.62349	1	MGYG000001365_01649	hypothetical protein		hypothetical protein
1.99e-12	2.6845	1	MGYG000001365_00267	hypothetical protein		hypothetical protein
3.37e-12	1.88727	1	MGYG000001365_01689	function gene	mdtB_2	Multidrug resistance protein MdtB
5.54e-12	3.6703	1	MGYG000001365_00840	function gene	smc	Chromosome partition protein Smc
7.41e-12	3.28337	1	MGYG000001365_00032	hypothetical protein		hypothetical protein
7.48e-12	2.96316	1	MGYG000001365_01466	hypothetical protein		hypothetical protein
7.65e-12	2.74328	1	MGYG000001365_00247	function gene	bchB_1	Light-independent protochlorophyllide reductase subunit B
9.13e-12	3.55944	1	MGYG000001365_01563	hypothetical protein		hypothetical protein
9.51e-12	3.55583	1	MGYG000001365_01549	hypothetical protein		hypothetical protein
1.38e-11	2.58502	1	MGYG000001365_01060	hypothetical protein		hypothetical protein
2.46e-11	2.46545	1	MGYG000001365_01938	function gene	larA_2	Lactate racemase
2.88e-11	2.32172	1	MGYG000001365_00766	hypothetical protein		hypothetical protein
2.92e-11	2.75431	1	MGYG000001365_00445	hypothetical protein		hypothetical protein
2.94e-11	2.33555	1	MGYG000001365_01082	hypothetical protein		hypothetical protein
3.4e-11	3.28526	1	MGYG000001365_00156	function gene	fhs	Formate--tetrahydrofolate ligase
3.46e-11	2.27498	1	MGYG000001365_01395	function gene	uvrB	UvrABC system protein B
4.25e-11	3.33832	1	MGYG000001365_01627	function gene	ptsI	Phosphoenolpyruvate-protein phosphotransferase
4.38e-11	3.78738	1	MGYG000001365_01977	function gene	dcuD_2	Putative cryptic C4-dicarboxylate transporter DcuD
5.3e-11	2.14378	1	MGYG000001365_01081	hypothetical protein		hypothetical protein
5.56e-11	2.18738	1	MGYG000001365_00367	function gene		Calcium-transporting ATPase
6.47e-11	2.49122	1	MGYG000001365_00143	function gene	pcrA	ATP-dependent DNA helicase PcrA
7.1e-11	2.61494	1	MGYG000001365_01586	function gene	clpB	Chaperone protein ClpB
7.5e-11	3.81996	1	MGYG000001365_00356	function gene	SecA	Protein translocase subunit SecA
9.42e-11	2.94614	1	MGYG000001365_01277	function gene	mdtK_2	Multidrug resistance protein MdtK
1.01e-10	2.25146	1	MGYG000001365_00001	hypothetical protein		hypothetical protein
1.37e-10	1.85765	1	MGYG000001365_00553	hypothetical protein		hypothetical protein
1.41e-10	3.52438	1	MGYG000001365_01470	function gene	addB	ATP-dependent helicase/deoxyribonuclease subunit B
1.62e-10	2.58487	1	MGYG000001365_00506	function gene	ftsH4	ATP-dependent zinc metalloprotease FtsH 4
1.88e-10	2.9083	1	MGYG000001365_01101	function gene	clpC	Negative regulator of genetic competence ClpC/MecB
2.22e-10	3.27437	1	MGYG000001365_00230	function gene	macB	Macrolide export ATP-binding/permease protein MacB
2.7e-10	2.06123	1	MGYG000001365_00761	function gene	rpoC	DNA-directed RNA polymerase subunit beta'
3.49e-10	3.10314	1	MGYG000001365_00893	function gene	mrdB	Peptidoglycan glycosyltransferase MrdB
3.65e-10	2.75819	1	MGYG000001365_00544	hypothetical protein		hypothetical protein
3.65e-10	2.29155	1	MGYG000001365_00956	hypothetical protein		hypothetical protein
4.45e-10	2.36032	1	MGYG000001365_00390	function gene	kdpB	Potassium-transporting ATPase ATP-binding subunit
4.81e-10	2.77855	1	MGYG000001365_00781	hypothetical protein		hypothetical protein
5.04e-10	3.39793	1	MGYG000001365_00642	function gene	srmB	ATP-dependent RNA helicase SrmB
5.35e-10	2.57279	1	MGYG000001365_01698	function gene	aldA	Putative aldehyde dehydrogenase AldA
9.82e-10	2.60076	1	MGYG000001365_00508	function gene	mdtG	Multidrug resistance protein MdtG
9.98e-10	2.49539	1	MGYG000001365_00450	hypothetical protein		hypothetical protein
1.27e-09	3.87442	1	MGYG000001365_00894	function gene	mrdA	Peptidoglycan D%2CD-transpeptidase MrdA
1.48e-09	1.98597	1	MGYG000001365_01369	function gene	ileS	Isoleucine--tRNA ligase
1.76e-09	3.28092	1	MGYG000001365_01059	hypothetical protein		hypothetical protein
2.07e-09	3.09147	1	MGYG000001365_01783	hypothetical protein		hypothetical protein
2.5e-09	3.03009	1	MGYG000001365_00366	function gene	leuA	2-isopropylmalate synthase
3.24e-09	2.11754	1	MGYG000001365_00892	hypothetical protein		hypothetical protein
3.73e-09	2.31583	1	MGYG000001365_01296	hypothetical protein		hypothetical protein
4.09e-09	1.77824	1	MGYG000001365_01833	function gene	dnaE	DNA polymerase III subunit alpha
4.14e-09	2.12732	1	MGYG000001365_01728	function gene	rpoD	RNA polymerase sigma factor RpoD
4.74e-09	1.88742	1	MGYG000001365_01022	function gene	gyrA	DNA gyrase subunit A
4.77e-09	2.26415	1	MGYG000001365_01004	function gene	uppP	Undecaprenyl-diphosphatase
4.79e-09	2.49955	1	MGYG000001365_01469	function gene	addA	ATP-dependent helicase/nuclease subunit A
9.93e-09	2.74994	1	MGYG000001365_01151	function gene	serC	Phosphoserine aminotransferase
1.19e-08	1.75969	1	MGYG000001365_00149	function gene	rcsC_1	Sensor histidine kinase RcsC
1.48e-08	2.3853	1	MGYG000001365_00157	function gene	spoVD	Stage V sporulation protein D
1.9e-08	2.09008	1	MGYG000001365_01225	hypothetical protein		hypothetical protein
1.96e-08	2.80275	1	MGYG000001365_01226	function gene	glnA	Glutamine synthetase
2.55e-08	2.25382	1	MGYG000001365_01693	function gene	arnT_2	Undecaprenyl phosphate-alpha-4-amino-4-deoxy-L-arabinose arabinosyl transferase
2.84e-08	2.8592	1	MGYG000001365_01976	hypothetical protein		hypothetical protein
2.97e-08	2.41688	1	MGYG000001365_01896	hypothetical protein		hypothetical protein
3.07e-08	2.22984	1	MGYG000001365_01529	function gene		Methylmalonyl-CoA carboxyltransferase 5S subunit
3.23e-08	2.13934	1	MGYG000001365_01795	function gene	mutS2	Endonuclease MutS2
3.6e-08	2.02149	1	MGYG000001365_01037	function gene	mnmE	tRNA modification GTPase MnmE
4.69e-08	1.78157	1	MGYG000001365_00757	function gene	arnT_1	Undecaprenyl phosphate-alpha-4-amino-4-deoxy-L-arabinose arabinosyl transferase
4.7e-08	2.15032	1	MGYG000001365_00402	function gene	siaT	Sialic acid TRAP transporter permease protein SiaT
5.11e-08	2.43288	1	MGYG000001365_01066	hypothetical protein		hypothetical protein
5.98e-08	2.56055	1	MGYG000001365_00432	function gene	btuB_2	Vitamin B12 transporter BtuB
6.32e-08	2.72144	1	MGYG000001365_01145	function gene	polA	DNA polymerase I
7.24e-08	2.11757	1	MGYG000001365_01301	function gene	mdtB_1	Multidrug resistance protein MdtB
7.63e-08	2.35801	1	MGYG000001365_01569	function gene	ftsH	ATP-dependent zinc metalloprotease FtsH
8.22e-08	2.33515	1	MGYG000001365_01445	function gene	xerD	Tyrosine recombinase XerD
8.83e-08	2.08078	1	MGYG000001365_01100	function gene	radA	DNA repair protein RadA
8.86e-08	1.87068	1	MGYG000001365_00300	function gene	carB	Carbamoyl-phosphate synthase large chain
1.2e-07	2.97662	1	MGYG000001365_01147	hypothetical protein		hypothetical protein
1.22e-07	2.45606	1	MGYG000001365_00183	function gene	purL	Phosphoribosylformylglycinamidine synthase
1.74e-07	2.40243	1	MGYG000001365_01562	function gene	spoVB_2	Stage V sporulation protein B
2.1e-07	1.93419	1	MGYG000001365_00524	function gene	dinB	DNA polymerase IV
2.29e-07	3.21296	1	MGYG000001365_01830	function gene	hndD_2	NADP-reducing hydrogenase subunit HndD
2.49e-07	2.45586	1	MGYG000001365_01933	function gene	mrpD	Na(+)/H(+) antiporter subunit D
2.67e-07	2.00816	1	MGYG000001365_00146	hypothetical protein		hypothetical protein
4.12e-07	1.87238	1	MGYG000001365_00101	function gene	uvrA_1	UvrABC system protein A
4.98e-07	1.3877	1	MGYG000001365_00272	function gene		Putative multidrug export ATP-binding/permease protein
5.08e-07	1.60414	1	MGYG000001365_01403	function gene	hyfB	Hydrogenase-4 component B
5.25e-07	2.68764	1	MGYG000001365_01232	function gene	prpD2	2-methylcitrate dehydratase 2
5.72e-07	2.11073	1	MGYG000001365_00824	function gene	lepA_1	Elongation factor 4
7.79e-07	1.84298	1	MGYG000001365_01032	function gene	dnaA	Chromosomal replication initiator protein DnaA
7.94e-07	1.8796	1	MGYG000001365_00173	function gene	gdpP	Cyclic-di-AMP phosphodiesterase GdpP
8.99e-07	2.61503	1	MGYG000001365_00202	function gene	cstA	Peptide transporter CstA
1e-06	1.94086	1	MGYG000001365_01895	hypothetical protein		hypothetical protein
1.07e-06	3.19639	1	MGYG000001365_01313	hypothetical protein		hypothetical protein
1.07e-06	1.45554	1	MGYG000001365_00762	function gene	rpoB	DNA-directed RNA polymerase subunit beta
1.1e-06	2.29341	1	MGYG000001365_00987	function gene	yisK_2	putative protein YisK
1.17e-06	2.03424	1	MGYG000001365_01015	function gene	nrdD	Anaerobic ribonucleoside-triphosphate
1.5e-06	1.23554	1	MGYG000001365_00387	function gene	feoB_1	Fe(2+) transporter FeoB
2.47e-06	2.48709	1	MGYG000001365_00587	hypothetical protein		hypothetical protein
2.56e-06	2.49288	1	MGYG000001365_00949	hypothetical protein		hypothetical protein
2.59e-06	1.94194	1	MGYG000001365_01561	function gene	mfd	Transcription-repair-coupling factor
3.7e-06	1.78505	1	MGYG000001365_00085	function gene		Ribonuclease
7.04e-06	2.00661	1	MGYG000001365_01603	function gene	ade	Adenine deaminase
7.32e-06	2.13092	1	MGYG000001365_01923	function gene	rcsC_2	Sensor histidine kinase RcsC
1.06e-05	1.74647	1	MGYG000001365_01721	function gene	kefB	Glutathione-regulated potassium-efflux system protein KefB
1.15e-05	1.52164	1	MGYG000001365_00433	hypothetical protein		hypothetical protein
1.19e-05	1.38302	1	MGYG000001365_01449	function gene	mutL	DNA mismatch repair protein MutL
1.71e-05	1.5177	1	MGYG000001365_01740	function gene	xanP	Xanthine permease XanP
1.78e-05	1.69201	1	MGYG000001365_01810	function gene	polC_2	DNA polymerase III PolC-type
1.79e-05	1.94055	1	MGYG000001365_00166	function gene	mggB_1	Mannosylglucosyl-3-phosphoglycerate phosphatase
2.3e-05	1.24249	1	MGYG000001365_01936	function gene	ndhB_3	NAD(P)H-quinone oxidoreductase subunit 2%2C chloroplastic
2.92e-05	1.72084	1	MGYG000001365_01429	function gene	glmS_2	Glutamine--fructose-6-phosphate aminotransferase [isomerizing]
3.35e-05	1.99006	1	MGYG000001365_00933	function gene	ymfD	Bacillibactin exporter
3.67e-05	1.19815	1	MGYG000001365_01383	function gene	copA	Copper-exporting P-type ATPase
5.33e-05	1.82175	1	MGYG000001365_01394	function gene	leuS	Leucine--tRNA ligase
5.41e-05	2.11246	1	MGYG000001365_00209	function gene	cobQ	Cobyric acid synthase
8.31e-05	1.58871	1	MGYG000001365_00190	function gene	topA	DNA topoisomerase 1
8.94e-05	1.2217	1	MGYG000001365_00018	function gene	metG	Methionine--tRNA ligase
9.51e-05	1.1607	1	MGYG000001365_00271	function gene	alaS_1	Alanine--tRNA ligase
0.000108059	1.54434	1	MGYG000001365_01530	function gene	pbpF	Penicillin-binding protein 1F
0.000113253	1.79087	1	MGYG000001365_01882	function gene	fabH	3-oxoacyl-[acyl-carrier-protein] synthase 3
0.000127609	1.71069	1	MGYG000001365_01575	function gene	sdcS_3	Sodium-dependent dicarboxylate transporter SdcS
0.000140584	2.48521	1	MGYG000001365_01582	function gene	metH	Methionine synthase
0.000145173	1.72348	1	MGYG000001365_00551	hypothetical protein		hypothetical protein
0.000283091	0.369409	1	MGYG000001365_01808	function gene	proS	Proline--tRNA ligase
0.000288199	2.00635	1	MGYG000001365_01026	function gene	gyrB	DNA gyrase subunit B
0.000323076	1.54566	1	MGYG000001365_01360	function gene	pgk/tpi	Bifunctional PGK/TIM
0.000352034	1.71652	1	MGYG000001365_01987	function gene	ppk	Polyphosphate kinase
0.000364145	1.91223	1	MGYG000001365_00395	function gene	dppB	Dipeptide transport system permease protein DppB
0.000371023	1.75346	1	MGYG000001365_01625	hypothetical protein		hypothetical protein
0.000432297	1.98858	1	MGYG000001365_00376	function gene	valS	Valine--tRNA ligase
0.000576286	0.905003	1	MGYG000001365_01219	function gene	sotB	Sugar efflux transporter B
0.000619741	1.29096	1	MGYG000001365_01106	function gene	gdhA	Glutamate dehydrogenase
0.000644124	1.5715	1	MGYG000001365_01406	function gene	glmS_1	Glutamine--fructose-6-phosphate aminotransferase [isomerizing]
0.000651262	1.00823	1	MGYG000001365_01292	function gene	gcdB_2	Glutaconyl-CoA decarboxylase subunit beta
0.000732388	1.78179	1	MGYG000001365_01557	function gene	pyrG	CTP synthase
0.000742628	1.28842	1	MGYG000001365_00695	function gene	dnaK	Chaperone protein DnaK
0.00116871	1.42053	1	MGYG000001365_01702	function gene	recD2	ATP-dependent RecD-like DNA helicase
0.0012075	0.996771	1	MGYG000001365_01761	function gene	mdtC	Multidrug resistance protein MdtC
0.00160721	1.75228	1	MGYG000001365_01982	function gene	pepT_3	Peptidase T
0.00185383	1.81597	1	MGYG000001365_00755	function gene	alsT_3	Amino-acid carrier protein AlsT
0.00188063	1.79651	1	MGYG000001365_01129	function gene	lysS	Lysine--tRNA ligase
0.00477394	0.938576	1	MGYG000001365_00393	function gene	nikA	Nickel-binding periplasmic protein
0.0069426	1.5835	1	MGYG000001365_01838	function gene	pyk	Pyruvate kinase
0.00769652	1.09605	1	MGYG000001365_00808	function gene	xdhA	Putative xanthine dehydrogenase molybdenum-binding subunit XdhA
0.00893736	1.47746	1	MGYG000001365_00736	hypothetical protein		hypothetical protein
4.4e-47	2.45058	2	MGYG000001365_00223	function gene	fusA_1	Elongation factor G
6.66e-41	3.27786	2	MGYG000001365_00415	function gene	scpA_1	Methylmalonyl-CoA mutase
4.63e-38	3.00191	2	MGYG000001365_01209	function gene	cat1_1	Succinyl-CoA:coenzyme A transferase
3.98e-36	3.14368	2	MGYG000001365_00414	function gene	mutB	Methylmalonyl-CoA mutase large subunit
5.51e-36	4.443	2	MGYG000001365_01214	function gene	pccB	Propionyl-CoA carboxylase beta chain
7.05e-20	2.43678	2	MGYG000001365_00648	hypothetical protein		hypothetical protein
2.62e-19	3.295	2	MGYG000001365_01828	hypothetical protein		hypothetical protein
1.53e-18	2.44733	2	MGYG000001365_00357	function gene	hpf	Ribosome hibernation promotion factor
6.54e-18	2.60466	2	MGYG000001365_01546	function gene	por	Pyruvate synthase
5.85e-17	3.31268	2	MGYG000001365_00413	function gene	argK_1	GTPase ArgK
2.3e-12	2.47542	2	MGYG000001365_01827	hypothetical protein		hypothetical protein
2.92e-12	2.31415	2	MGYG000001365_01869	function gene	sdcS_5	Sodium-dependent dicarboxylate transporter SdcS
3.42e-12	2.05964	2	MGYG000001365_85_ncRNA30	transfer-messenger RNA		transfer-messenger RNA
2.23e-10	2.44663	2	MGYG000001365_01548	function gene	trxB	Thioredoxin reductase
2.01e-09	2.35543	2	MGYG000001365_01267	hypothetical protein		hypothetical protein
3.03e-09	1.56452	2	MGYG000001365_01848	function gene	dfx	Desulfoferrodoxin
1.19e-07	3.11853	2	MGYG000001365_01439	function gene	yvqK	Cob(I)yrinic acid a%2Cc-diamide adenosyltransferase
1.28e-07	1.63983	2	MGYG000001365_00740	function gene		putative protein
3.54e-07	1.98507	2	MGYG000001365_01210	function gene	scpA_2	Methylmalonyl-CoA mutase
1.38e-06	2.3904	2	MGYG000001365_00649	function gene	tuf	Elongation factor Tu
0.000395563	2.10617	2	MGYG000001365_01621	hypothetical protein		hypothetical protein
0.000577379	1.70162	2	MGYG000001365_01887	function gene	fabF	3-oxoacyl-[acyl-carrier-protein] synthase 2
0.000666792	2.25194	2	MGYG000001365_00734	function gene	dcuD_1	Putative cryptic C4-dicarboxylate transporter DcuD
0.00333861	1.3924	2	MGYG000001365_01595	function gene	guaB_2	Inosine-5'-monophosphate dehydrogenase
0.00408829	1.64407	2	MGYG000001365_00054	function gene	rbr3B	Reverse rubrerythrin-2
0.00456581	1.48397	2	MGYG000001365_00394	function gene	ddpC	putative D%2CD-dipeptide transport system permease protein DdpC
0.00743025	1.26274	2	MGYG000001365_00270	hypothetical protein		hypothetical protein

## Sheet: Table S6
Table S6. Sequence similarity of reliable host-phage relationships identified in each genus
phage_genome	bacterium_genome	identity (%)	alignment length	mismatches	gap openings	phage.start	phage.end	bacterium.start	bacterium.end	e-value	bit score	if GPD predicted
uvig_437397	MGYG000000205_3	98.434	13602	210	2	1087	14688	9350	22948	0	23935
uvig_14281	MGYG000000205_6	95.617	19600	845	11	68100	87691	113557	93964	0	31423
uvig_572239	MGYG000000205_6	95.78	19479	816	5	42720	62195	113557	94082	0	31412
ivig_2073	MGYG000000233_24	97.632	18075	408	14	152936	171001	10745	28808	0	30989
uvig_456124	MGYG000000205_13	98.189	8612	138	12	2756	11361	24685	33284	0	15023
uvig_242621	MGYG000000233_24	99.01	16769	156	5	95720	112485	12050	28811	0	30038	CAG-81
uvig_479497	MGYG000000255_8	97.611	8665	183	4	1	8642	42500	51163	0	14833
uvig_282409	MGYG000000205_2	97.762	11347	243	8	37741	49083	210376	221715	0	19536
uvig_470920	MGYG000000205_1	98.312	9773	156	8	105376	115144	172227	162460	0	17125
uvig_337451	MGYG000000205_30	96.411	5266	187	2	1	5265	20330	25594	0	8676
uvig_55246	MGYG000000233_9	97.987	6458	124	2	38709	45160	130572	137029	0	11201
uvig_454250	MGYG000000205_1	98.545	6116	88	1	7912	14027	258911	252797	0	10800
uvig_145006	MGYG000000205_17	97.781	7212	138	14	3138	10338	19420	12220	0	12412
uvig_432243	MGYG000000205_26	89.659	16981	1633	101	39287	56209	4192	21107	0	21516	CAG-81
uvig_84039	MGYG000000205_6	94.934	18396	920	6	44552	62938	112355	93963	0	28797
uvig_309064	MGYG000000205_13	98.905	7582	68	1	32426	40007	90566	83000	0	13527
uvig_131665	MGYG000000233_11	99.915	4732	4	0	1	4732	85580	80849	0	8717
uvig_225144	MGYG000000205_3	99.851	6731	10	0	1	6731	145047	138317	0	12375
uvig_239295	MGYG000000205_6	88.954	23438	2473	84	31495	54870	103037	126420	0	28832
uvig_245662	MGYG000000255_3	98.266	5134	81	4	33200	38326	26058	20926	0	8981	CAG-81
uvig_246557	MGYG000000087_35	96.837	17422	538	7	5392	22803	19278	1860	0	29108
uvig_252011	MGYG000000233_25	99.976	12592	3	0	1	12592	13564	973	0	23237	CAG-81
uvig_397665	MGYG000001199_40	87.39	5131	572	46	18765	23842	20294	25402	0	5821
uvig_87939	MGYG000000205_5	99.581	3100	13	0	24101	27200	95000	98099	0	5653
uvig_326728	MGYG000000233_10	100	4174	0	0	1	4174	112351	116524	0	7709
uvig_239308	MGYG000000233_10	99.443	6997	39	0	10491	17487	134643	127647	0	12706
uvig_185605	MGYG000000255_9	97.463	4099	102	2	65314	69412	16940	21036	0	6992
uvig_144832	MGYG000000255_4	85.849	3936	498	38	70339	74253	220441	224338	0	4128
uvig_557689	MGYG000000205_20	93.252	5735	362	15	8902	14631	9956	15670	0	8423
uvig_150971	MGYG000000087_1	92.742	3279	229	9	40564	43837	199351	196077	0	4728
uvig_221243	MGYG000000087_35	98.256	23392	394	9	10697	34083	29030	5648	0	40924	CAG-81
uvig_334996	MGYG000000233_5	92.527	5941	437	7	45178	51115	19249	25185	0	8504
uvig_1437	MGYG000000205_19	98.047	8348	159	4	43402	51747	13207	21552	0	14510
uvig_417742	MGYG000002445_3	98.728	18716	214	19	80724	99431	98564	79865	0	33222
uvig_311200	MGYG000002445_4	98.32	11785	193	5	57040	68822	30119	41900	0	20661
uvig_255432	MGYG000002445_2	99.673	20193	59	3	36896	57082	605927	585736	0	36917
uvig_299095	MGYG000001367_3	99.911	14536	3	1	48700	63235	93085	107610	0	26762	Clostridium_Q
uvig_159024	MGYG000002483_16	99.035	15132	133	11	3059	18184	30393	15269	0	27122
uvig_431173	MGYG000002445_5	99.322	13579	91	1	63254	76832	162925	149348	0	24565
uvig_293316	MGYG000002445_6	98.761	8151	100	1	61062	69211	77971	86121	0	14491
uvig_254322	MGYG000002445_1	97.891	9864	180	16	1	9860	1079540	1069701	0	17038
uvig_311881	MGYG000002445_2	98.888	13581	146	2	70217	83793	629443	615864	0	24238
uvig_236088	MGYG000002445_8	98.664	4567	60	1	1	4566	5294	728	0	8094
ivig_1973	MGYG000002445_1	98.132	13757	229	11	1535	15274	659393	645648	0	23955	Clostridium_Q
uvig_217328	MGYG000002445_2	99.12	7837	69	0	1	7837	632434	624598	0	14091
uvig_460329	MGYG000002445_3	97.754	6902	139	4	6863	13752	402294	395397	0	11873	Clostridium_Q
uvig_434195	MGYG000002445_7	98.735	7116	85	4	13860	20972	25103	32216	0	12637
uvig_246527	MGYG000002445_2	98.891	4330	46	2	33642	37971	77214	81541	0	7729
uvig_244007	MGYG000002445_1	98.398	4932	77	2	28870	33799	725089	730020	0	8669
uvig_453885	MGYG000002445_6	99.077	4007	36	1	45380	49385	139492	135486	0	7193
uvig_226928	MGYG000002445_4	99.811	8467	16	0	24022	32488	240133	231667	0	15548
uvig_294174	MGYG000002445_1	98.917	12737	138	0	20259	32995	580813	568077	0	22757	Clostridium_Q
uvig_225452	MGYG000002445_1	99.244	9261	70	0	5	9265	517468	526728	0	16715
uvig_335767	MGYG000002483_16	95.996	15133	549	28	15178	30261	15269	30393	0	24535
ivig_1864	MGYG000002445_3	98.724	12378	149	6	58266	70642	216090	203721	0	21974
uvig_138531	MGYG000002445_1	98.514	15011	211	8	1	15006	621547	636550	0	26474	Clostridium_Q
uvig_455058	MGYG000002445_1	98.572	7423	88	5	1	7421	769814	762408	0	13104
ivig_1940	MGYG000002445_3	99.678	4658	15	0	1	4658	415315	419972	0	8519	Clostridium_Q
uvig_289283	MGYG000002445_1	99.101	13130	101	3	11336	24465	1038757	1051869	0	23577
uvig_71337	MGYG000002445_1	99.127	15692	126	1	31167	46847	23684	7993	0	28208	Clostridium_Q
uvig_137940	MGYG000002445_1	99.075	8434	76	2	39987	48419	1026367	1017935	0	15141
uvig_309646	MGYG000002445_5	99.603	5541	21	1	12188	17728	170978	176517	0	10109
uvig_133645	MGYG000002445_1	99.277	8155	59	0	35991	44145	100585	108739	0	14733	Clostridium_Q
uvig_30861	MGYG000002483_16	97.987	26578	500	19	6437	32990	3827	30393	0	46084
uvig_233672	MGYG000002445_1	98.371	12097	167	22	72310	84400	1026695	1038767	0	21220
uvig_322472	MGYG000002445_3	98.922	3618	38	1	12410	16027	357978	361594	0	6464
uvig_137525	MGYG000002445_6	98.577	3162	41	4	612	3771	155354	152195	0	5587
ivig_4480	MGYG000002445_3	99.922	5135	4	0	43232	48366	291182	286048	0	9461
uvig_300246	MGYG000002445_1	96.708	5620	183	1	53886	59505	53592	59209	0	9352
uvig_1437	MGYG000002483_25	80.065	4936	919	57	43467	48376	50557	45661	0	3603
uvig_185605	MGYG000002445_2	97.56	4099	98	2	65314	69412	493241	497337	0	7014
uvig_170449	MGYG000002279_15	99.093	11906	104	4	1	11904	39004	27101	0	21385
uvig_243838	MGYG000000038_8	98.664	21338	285	0	98001	119338	69962	91299	0	37826
uvig_286493	MGYG000002279_24	98.483	10680	153	5	37639	48316	18629	29301	0	18816
uvig_174411	MGYG000002279_4	96.001	10052	386	10	29585	39634	85621	95658	0	16321
uvig_215356	MGYG000002279_9	98.951	7816	82	0	57962	65777	99276	91461	0	13980
uvig_443327	MGYG000002279_12	99.186	8603	60	3	53	8654	56866	48273	0	15490
uvig_7522	MGYG000000038_1	99.886	23711	27	0	48753	72463	193816	170106	0	43637
uvig_524833	MGYG000000038_5	94.888	9018	428	30	9284	18282	156718	165721	0	14068
uvig_236083	MGYG000002279_2	94.351	7471	414	4	7047	14510	53107	60576	0	11452
uvig_21174	MGYG000002279_16	98.13	8287	140	9	8393	16668	14448	22730	0	14430
uvig_183154	MGYG000000038_11	99.278	9005	60	4	27327	36330	19552	28552	0	16264
uvig_34309	MGYG000002279_28	99.864	4400	6	0	385	4784	60	4459	0	8093
uvig_563423	MGYG000000038_3	99.352	21280	118	14	26534	47809	159573	180836	0	38514
uvig_453471	MGYG000000038_8	99.963	21755	8	0	70761	92515	85781	64027	0	40130
uvig_99442	MGYG000000038_9	98.973	3896	40	0	45303	49198	105420	101525	0	6974
uvig_551911	MGYG000000038_5	99.061	18099	169	1	66976	85074	195755	177658	0	32479
uvig_363119	MGYG000000038_5	99.419	7915	46	0	19566	27480	187769	179855	0	14362
uvig_228608	MGYG000002279_33	89.222	8128	803	57	13714	21812	1	8084	0	10089
uvig_207268	MGYG000000038_3	97.617	5119	114	8	38303	43417	47531	42417	0	8770
uvig_356094	MGYG000002279_4	99.39	3115	18	1	10535	13649	176764	179877	0	5646
uvig_148318	MGYG000002279_23	98.7	9076	87	8	47	9103	23228	14165	0	16078	Dorea
uvig_544265	MGYG000000038_4	99.29	20410	131	3	36460	56855	138449	118040	0	36875
uvig_380970	MGYG000000038_22	99.389	5401	24	8	27089	32485	13606	19001	0	9782
uvig_512687	MGYG000000038_20	99.643	10929	36	3	61636	72563	16952	6026	0	19963
uvig_569153	MGYG000000038_15	99.38	6453	26	2	35412	41851	12339	5888	0	11683
uvig_234271	MGYG000002279_6	97.576	4373	94	10	1	4365	5232	864	0	7478
uvig_267308	MGYG000000038_4	99.078	5965	54	1	123686	129650	9717	3754	0	10709
uvig_489281	MGYG000000038_8	100	3540	0	0	1	3540	107411	110950	0	6538
uvig_297218	MGYG000002279_10	99.779	3625	8	0	10736	14360	74808	71184	0	6650
ivig_2032	MGYG000002279_10	94.761	4142	168	21	7230	11353	73222	77332	0	6401
uvig_547777	MGYG000000038_2	99.367	12634	68	5	35903	48536	224360	236981	0	22877
uvig_499273	MGYG000000038_10	99.378	14480	88	1	36934	51413	87773	102250	0	26240
uvig_199461	MGYG000000038_3	99.606	10161	40	0	1	10161	224153	234313	0	18543
uvig_515573	MGYG000002279_16	94.701	6662	331	18	61483	68129	22730	16076	0	10327
uvig_489558	MGYG000000038_17	99.492	4131	18	2	18833	22961	30811	34940	0	7509
ivig_1295	MGYG000002279_10	96.779	4160	116	15	33226	37377	85730	81581	0	6924
ivig_1929	MGYG000002279_15	97.876	3201	68	0	4241	7441	26484	23284	0	5535
ivig_2065	MGYG000002279_32	89.133	3000	279	43	2224	5195	3070	90	0	3690
uvig_397665	MGYG000002279_1	94.137	5441	303	13	23915	29345	178482	183916	0	8266
uvig_371332	MGYG000000038_24	99.297	4411	31	0	8683	13093	6488	10898	0	7974
uvig_1437	MGYG000002279_11	96.107	3442	132	2	43402	46842	3496	56	0	5613
uvig_159024	MGYG000000038_1	99.181	11353	87	4	7374	18723	322113	333462	0	20445
uvig_134183	MGYG000002279_2	97.39	11033	258	28	291	11308	25538	14521	0	18752
uvig_253495	MGYG000002545_1	98.332	16008	247	9	35579	51572	1395949	1379948	0	28064	Faecalibacterium
uvig_459064	MGYG000004340_5	86.143	5196	637	56	38611	43768	24456	29606	0	5529
uvig_425896	MGYG000002040_6	98.889	13323	148	0	53508	66830	26220	39542	0	23784
uvig_445848	MGYG000002545_1	98.97	10578	104	4	1	10574	1537004	1547580	0	18925
uvig_315570	MGYG000002545_1	96.871	14669	451	5	34116	48778	300485	285819	0	24539
uvig_464463	MGYG000002545_1	97.623	7741	184	0	10302	18042	175632	183372	0	13276
uvig_445358	MGYG000002545_1	98.271	7692	129	4	610	8299	2807670	2815359	0	13465
uvig_291689	MGYG000001255_12	99.535	20848	96	1	1	20848	20849	3	0	37960
uvig_294948	MGYG000002040_11	91.016	6745	498	71	44692	51419	71003	77656	0	8999
uvig_155528	MGYG000004336_87	98.021	7883	141	14	35886	43761	1592	9466	0	13679
uvig_139934	MGYG000002545_1	97.338	6837	180	2	613	7449	1623409	1630243	0	11616
uvig_367837	MGYG000001255_12	98.319	35459	498	55	28697	64124	35394	3	0	62089
uvig_331565	MGYG000002545_1	98.767	4865	47	3	1	4852	490960	486096	0	8639
uvig_462454	MGYG000002545_1	98.532	3406	49	1	1	3406	1718582	1715178	0	6011	Faecalibacterium
uvig_229456	MGYG000001300_1	95.851	9979	403	6	3530	13506	947734	957703	0	16124	Faecalibacterium
uvig_100104	MGYG000002545_1	98.726	4946	60	3	1	4946	1099075	1094133	0	8781
uvig_234856	MGYG000001255_12	81.261	14414	2487	155	300	14628	6457	20741	0	11457	Faecalibacterium
uvig_312885	MGYG000002040_1	89.091	3465	333	30	2062	5492	24353	20900	0	4263
uvig_488038	MGYG000002545_1	96.812	7936	232	16	1	7926	359411	351487	0	13234
uvig_115730	MGYG000002545_1	96.104	4441	166	6	533	4968	879029	874591	0	7236
uvig_429777	MGYG000004336_61	97.463	4612	115	2	13047	17658	1244	5853	0	7867
uvig_426414	MGYG000002545_1	98.378	3144	49	1	13244	16385	1661429	1658286	0	5522
uvig_328454	MGYG000004336_101	96.65	3672	99	13	2531	6182	1265	4932	0	6078
uvig_298744	MGYG000002272_4	98.463	23233	330	21	1	23221	37440	60657	0	40900
uvig_824	MGYG000001300_8	95.112	7528	343	13	73290	80798	53399	60920	0	11839
uvig_153116	MGYG000002545_1	97.591	13450	311	11	11	13455	618985	632426	0	23030
uvig_144110	MGYG000002545_1	97.779	3873	83	3	6003	9875	333627	329758	0	6673
uvig_241908	MGYG000002545_1	98.147	10037	184	2	40980	51014	10037	1	0	17503
uvig_476984	MGYG000002545_1	98.582	12624	170	8	3227	15844	2540881	2553501	0	22312
uvig_255	MGYG000001255_12	96.912	22503	685	10	8942	31440	3	22499	0	37696
uvig_33095	MGYG000002545_1	98.3	4823	80	2	1	4822	1225230	1230051	0	8451
uvig_285662	MGYG000002545_1	94.819	7643	369	18	66	7702	2579718	2587339	0	11895
uvig_297123	MGYG000003675_44	95.637	7242	292	9	1	7224	56	7291	0	11601
uvig_244135	MGYG000002272_1	99.643	5044	18	0	13612	18655	437265	442308	0	9215
uvig_145550	MGYG000002619_1	90.958	20251	1730	88	12998	33188	183682	163473	0	27159	Faecalibacterium
uvig_63711	MGYG000002545_1	97.873	6863	141	5	33329	40188	1461990	1468850	0	11860
uvig_399300	MGYG000002545_1	98.468	6920	97	5	39417	46327	2375386	2382305	0	12183
uvig_124784	MGYG000003166_10	91.18	4864	376	43	1339	6178	79050	74216	0	6556
uvig_554459	MGYG000001300_2	95.741	6480	251	12	8870	15331	95610	89138	0	10414
uvig_159360	MGYG000000251_18	96.574	30185	952	57	1	30135	30205	53	0	49938
uvig_261210	MGYG000003676_275	96.23	7507	234	13	72628	80088	7504	1	0	12249
uvig_494327	MGYG000000251_20	98.974	6140	60	2	52011	58147	38675	44814	0	10986
uvig_528707	MGYG000000251_22	99.699	4988	15	0	4	4991	23119	28106	0	9129
uvig_500543	MGYG000000251_2	98.643	11642	141	6	3	11642	421	12047	0	20607
uvig_17336	MGYG000000251_5	98.669	4883	65	0	1	4883	146894	142012	0	8658
uvig_325016	MGYG000000251_12	96.514	22865	762	26	60065	82911	4142	26989	0	37776
uvig_206522	MGYG000000251_7	98.597	14750	205	2	73759	88508	28897	14150	0	26090
ivig_1905	MGYG000000251_2	99.243	6210	39	4	17603	23805	234809	241017	0	11201	Fusicatenibacter
uvig_146982	MGYG000000251_1	98.404	6142	93	4	25713	31851	832536	826397	0	10794	Fusicatenibacter
uvig_453227	MGYG000000251_5	92.733	8325	551	44	52799	61096	99805	91508	0	11972
uvig_159365	MGYG000000251_10	99.443	10410	52	5	41956	52361	78025	67618	0	18897
uvig_46195	MGYG000000251_3	99.188	5171	42	0	36538	41708	165913	160743	0	9317
uvig_289420	MGYG000000251_1	99.494	11466	58	0	25428	36893	726784	715319	0	20853
uvig_181753	MGYG000000251_17	98.522	5276	77	1	105	5380	21308	26582	0	9310
uvig_202477	MGYG000000251_1	98.262	5638	95	3	1	5637	600945	595310	0	9865
uvig_391702	MGYG000000251_15	97.351	7701	185	5	22538	30238	27375	35056	0	13073
uvig_401104	MGYG000000251_7	99.664	13382	45	0	71491	84872	423	13804	0	24463
uvig_452937	MGYG000000251_7	99.411	7473	41	2	1	7473	21597	14128	0	13553
uvig_555702	MGYG000003676_108	96.239	3988	150	0	8836	12823	3354	7341	0	6534
uvig_246356	MGYG000000251_12	98.408	24817	378	12	56479	81290	318	25122	0	43624
uvig_285165	MGYG000000251_10	98.529	21889	314	8	49289	71172	78859	100744	0	38631	Fusicatenibacter
uvig_462648	MGYG000000251_1	94.491	3231	168	9	1	3226	84923	88148	0	4972
uvig_188734	MGYG000000251_11	92.952	4143	291	1	1253	5395	81014	76873	0	6032
uvig_439468	MGYG000000251_1	97.257	3135	85	1	578	3711	229312	232446	0	5312
ivig_334	MGYG000000251_2	89.063	5221	565	6	73720	78936	201771	206989	0	6473
uvig_150971	MGYG000000251_1	99.57	10227	44	0	36222	46448	390636	400862	0	18643
uvig_397665	MGYG000000251_1	87.709	3645	376	41	18372	21992	405554	409150	0	4183
uvig_371332	MGYG000000251_4	98.489	4302	65	0	8764	13065	7599	11900	0	7585
uvig_434731	MGYG000000562_1	98.815	34171	397	8	92688	126853	297141	331308	0	60851
uvig_151480	MGYG000000562_2	98.912	34479	338	13	17279	51731	272789	307256	0	61559
uvig_561074	MGYG000000562_1	99.439	39735	215	5	28111	67838	113266	152999	0	72134
uvig_200370	MGYG000000060_5	96.087	9380	329	17	52393	61764	142288	132939	0	15254
uvig_143146	MGYG000000060_1	97.173	33178	906	22	2608	35774	453568	486724	0	56043
uvig_134080	MGYG000000562_2	99.271	17280	126	0	53765	71044	307256	289977	0	31213
uvig_570481	MGYG000000060_1	97.409	33808	836	20	18847	52626	486724	452929	0	57542
uvig_77303	MGYG000000562_11	97.976	3459	64	1	43676	47128	3459	1	0	5995
uvig_136878	MGYG000000060_1	98.016	36534	701	14	89398	125918	350106	313584	0	63427
uvig_176203	MGYG000000060_2	98.381	31633	462	19	1	31604	165724	197335	0	55533
uvig_456832	MGYG000000060_12	98.974	20951	199	8	42488	63426	10482	31428	0	37484
uvig_11435	MGYG000000562_4	99.311	22064	151	1	60691	82754	125139	103077	0	39901
uvig_58003	MGYG000000060_2	99.033	43849	385	10	1302	45122	196771	152934	0	78588
uvig_57956	MGYG000000060_1	98.327	33177	511	17	61287	94437	486726	453568	0	58152
uvig_551429	MGYG000000060_1	94.475	25069	1299	66	51994	77014	478598	453568	0	38542
uvig_449891	MGYG000000060_4	95.723	4466	186	3	54	4515	358562	363026	0	7184
uvig_379725	MGYG000000562_4	99.375	26079	160	3	79448	105525	125139	99063	0	47253
uvig_255655	MGYG000000562_5	99.227	28212	205	1	50268	78479	37760	9562	0	50878
uvig_568127	MGYG000000060_2	99.332	16606	105	5	107	16706	248414	231809	0	30046
uvig_564459	MGYG000000060_5	99.374	13740	83	2	19925	33661	120010	106271	0	24893	Lachnospira
uvig_193486	MGYG000000060_3	98.573	24043	340	3	84002	108042	222587	246628	0	42496
uvig_453021	MGYG000000562_12	98.358	10290	167	2	11078	21366	56397	46109	0	18065
uvig_97420	MGYG000000060_2	99.453	27404	146	4	1	27402	76245	48844	0	49772
uvig_26496	MGYG000000562_4	97.341	5416	141	2	24850	30263	215623	210209	0	9201
uvig_206302	MGYG000000060_2	98.925	28084	298	2	1	28084	124936	153015	0	50185
uvig_199453	MGYG000000060_1	98.87	11863	132	2	1	11862	283408	271547	0	21163
uvig_26487	MGYG000000562_19	99.334	5702	38	0	34086	39787	12771	7070	0	10320
uvig_324777	MGYG000000060_6	97.705	16772	364	10	23247	40013	110574	127329	0	28819	Lachnospira
uvig_269583	MGYG000000060_1	95.834	25063	969	48	58480	83499	453568	478598	0	40429
uvig_192519	MGYG000000060_2	99.389	18156	109	2	946	19100	312414	330568	0	32912
uvig_107148	MGYG000000060_3	93.258	4361	235	44	1437	5778	16508	12188	0	6370	Lachnospira
uvig_48457	MGYG000000187_9	98.057	6226	118	3	49997	56221	27257	21034	0	10824
uvig_217249	MGYG000000060_1	95.869	10965	446	5	764	11726	217103	228062	0	17732
uvig_439508	MGYG000000562_4	99.241	13960	101	1	57629	71588	554	14508	0	25187
uvig_218579	MGYG000000562_2	98.909	3483	38	0	1	3483	310713	307231	0	6222
uvig_478126	MGYG000000060_2	96.322	7531	233	31	23570	31071	61875	69390	0	12333
uvig_475217	MGYG000000060_2	97.798	43860	910	17	30424	74249	152934	196771	0	75591
uvig_568932	MGYG000000562_15	95.941	4410	166	11	22592	26994	70494	66091	0	7140
uvig_301948	MGYG000000060_1	96.974	30169	890	18	30784	60943	453293	483447	0	50632
uvig_433740	MGYG000000060_2	97.211	21695	537	28	5673	27353	461125	439485	0	36649	Lachnospira
uvig_576182	MGYG000000562_14	99.411	4073	23	1	1	4073	4578	507	0	7387
uvig_293376	MGYG000000562_2	98.945	3790	40	0	1	3790	13621	9832	0	6778
uvig_334996	MGYG000000562_12	95.492	10360	431	32	44660	55002	83027	72687	0	16512
uvig_247129	MGYG000000078_3	98.755	5301	53	2	35071	40358	123006	128306	0	9411
uvig_333989	MGYG000000562_4	98.099	22624	416	5	91957	114567	125136	102514	0	39384
uvig_371332	MGYG000000187_26	99.316	4388	29	1	8706	13093	28965	33351	0	7936
uvig_1437	MGYG000002580_18	97.723	6852	151	5	44902	51751	31198	24350	0	11784
uvig_45508	MGYG000001365_86	99.122	33935	282	13	15489	49418	33154	67077	0	61001
uvig_435129	MGYG000001365_21	98.526	39627	521	44	1	39589	61591	101192	0	69883
uvig_567159	MGYG000001365_21	96.149	34095	1252	27	32251	66310	60099	94167	0	55631
uvig_12908	MGYG000001365_7	96.346	25176	905	12	53851	79015	57705	32534	0	41380
uvig_88029	MGYG000001365_58	96.381	9450	339	3	64534	73981	9256	18704	0	15553
uvig_293287	MGYG000001365_88	99.273	18285	123	10	33789	52069	89138	107416	0	33021
uvig_46447	MGYG000001365_83	99.425	14954	85	1	36228	51181	17103	2151	0	27137
uvig_321653	MGYG000001365_15	96.831	27109	821	24	1	27080	38652	65751	0	45268
uvig_142179	MGYG000000486_11	90.847	12816	1099	50	21788	34546	45951	33153	0	17101
uvig_65017	MGYG000000486_5	93.693	24926	1500	47	49679	74552	53598	28693	0	37255
uvig_65016	MGYG000001365_94	94.755	11992	589	25	20121	32102	60611	48650	0	18624
uvig_408249	MGYG000000486_32	92.64	4633	333	8	4878	9506	16975	12347	0	6660
uvig_461074	MGYG000002659_10	95.366	9732	451	0	16228	25959	8315	18046	0	15474
uvig_19097	MGYG000000591_15	97.145	9842	280	1	45	9886	28697	18857	0	16617
uvig_473993	MGYG000000591_3	96.355	30126	1053	33	9854	39953	63911	33805	0	49507
uvig_83128	MGYG000001365_7	96.369	7215	238	9	38548	45739	57705	50492	0	11851
uvig_474546	MGYG000001365_94	99.652	11785	36	4	93	11874	61245	49463	0	21531
uvig_309466	MGYG000000591_9	93.828	11503	648	48	21138	32624	50663	39207	0	17252
uvig_261126	MGYG000000591_46	95.608	9426	378	30	36203	45620	9448	51	0	15080
uvig_454414	MGYG000000591_9	94.427	10480	536	34	40939	51404	50645	40200	0	16074
uvig_453325	MGYG000000486_18	95.278	4765	218	6	34730	39492	16153	20912	0	7546
uvig_382128	MGYG000001365_65	96.934	5316	163	0	43818	49133	25881	20566	0	8914
uvig_101207	MGYG000000591_38	95.361	10174	441	19	2055	12218	10153	1	0	16144
uvig_2040	MGYG000001365_33	98.96	6827	70	1	24169	30994	1448	8274	0	12213
uvig_245135	MGYG000000486_5	93.774	11757	716	15	142	11889	80804	69055	0	17642
uvig_597532	MGYG000000591_9	91.872	13668	992	75	24380	37982	40200	53813	0	18975
uvig_69460	MGYG000001365_7	99.79	5240	11	0	4855	10094	26911	32150	0	9616
uvig_436136	MGYG000001365_88	99.402	24907	148	1	44448	69353	107412	82506	0	45168
uvig_568465	MGYG000000486_17	95.245	16676	741	22	1	16660	29256	45895	0	26354
uvig_436659	MGYG000001365_15	99.805	6154	11	1	56	6209	62691	56539	0	11297
uvig_331003	MGYG000001365_85	95.168	4843	217	13	2834	7667	115	4949	0	7631
uvig_571146	MGYG000000591_26	92.009	3679	259	23	2814	6481	4655	1001	0	5132
uvig_226447	MGYG000000486_4	95.911	22134	875	27	8305	30427	52487	74601	0	35833
uvig_78601	MGYG000001365_85	98.473	4585	70	0	5058	9642	11846	7262	0	8080
uvig_568670	MGYG000001365_5	99.075	13623	126	0	1	13623	29210	15588	0	24459
uvig_490475	MGYG000001365_50	95.579	8799	368	12	30	8821	8965	181	0	14074
uvig_354682	MGYG000001365_37	93.957	3194	173	16	4445	7630	48208	51389	0	4811
uvig_277181	MGYG000000591_37	97.238	7385	200	4	1	7384	3446	10827	0	12504
uvig_80310	MGYG000001365_58	95.071	6837	312	9	50641	57454	350	7184	0	10735
uvig_413771	MGYG000000591_9	95.187	10929	497	19	13618	24539	50645	39739	0	17241
uvig_101204	MGYG000000486_4	93.849	19298	1074	82	637	19867	121504	102253	0	28956
uvig_331255	MGYG000000591_44	93.88	10637	633	16	1292	11918	10629	1	0	16020
uvig_474511	MGYG000000591_10	93.82	7605	423	29	40815	48387	33376	25787	0	11396
uvig_218129	MGYG000001365_85	95.971	4691	186	3	36263	40952	7257	11945	0	7613
uvig_540207	MGYG000000294_66	97.731	3129	33	19	40668	43786	2605	5705	0	5350
uvig_552192	MGYG000000486_28	95.925	6282	242	13	23	6298	20879	14606	0	10170
uvig_127121	MGYG000000591_18	94.806	4890	243	4	36948	41837	49032	53910	0	7613
uvig_429290	MGYG000002412_16	95.578	28717	1209	42	52410	81083	305240	333938	0	45938	Prevotella
uvig_70434	MGYG000000272_56	98.421	12543	184	14	64130	76666	18461	5927	0	22053
uvig_574592	MGYG000002960_14	94.416	8882	459	21	134230	143081	3595	12469	0	13620
uvig_596511	MGYG000001763_48	96.887	6618	201	3	2824	9438	6807	192	0	11075
uvig_232021	MGYG000002293_2	94.633	21315	1097	26	1	21292	154350	175640	0	32980
uvig_93117	MGYG000003763_5	96.175	5882	223	2	66774	72654	12016	17896	0	9614
uvig_344660	MGYG000002293_21	98.196	6983	109	4	41991	48956	30061	23079	0	12181
uvig_574594	MGYG000002603_9	96.72	6586	194	7	19549	26114	109862	103279	0	10946
uvig_236504	MGYG000003697_1	97.037	6210	159	3	18339	24548	97709	91525	0	10425
uvig_203490	MGYG000002412_6	97.549	10323	241	5	23508	33826	64516	54202	0	17651
uvig_344439	MGYG000002603_31	97.493	7300	183	0	1	7300	9432	2133	0	12467
uvig_321698	MGYG000002834_55	96.816	6155	189	7	7028	13178	188	6339	0	10274
uvig_216777	MGYG000002293_4	97.774	16891	341	6	51373	68242	20331	3455	0	29076
uvig_452546	MGYG000000644_47	99.034	6006	57	1	53794	59799	1458	7462	0	10768
uvig_342089	MGYG000002603_8	91.856	4961	370	27	3059	7999	19337	24283	0	6892
uvig_139489	MGYG000002293_49	96.712	6783	210	11	71053	77825	9480	2701	0	11278	Prevotella
uvig_125485	MGYG000000553_19	89.185	3634	356	23	53	3669	27911	31524	0	4499
uvig_51285	MGYG000002293_1	97.826	8876	182	9	58324	67191	58621	49749	0	15311
uvig_126335	MGYG000000272_56	97.625	7031	149	14	7344	14371	6314	13329	0	12043
uvig_309075	MGYG000002412_16	99.097	4871	35	6	18316	23182	406427	401562	0	8743
uvig_485565	MGYG000002293_2	97.478	5591	140	1	8111	13701	44117	49706	0	9542
uvig_549124	MGYG000003697_15	98.171	11919	213	5	6135	18051	15135	27050	0	20798
uvig_349457	MGYG000002080_5	95.533	9357	390	15	1	9351	65414	56080	0	14938
uvig_550056	MGYG000002960_28	92.221	6955	523	16	3478	10423	31280	24335	0	9830
uvig_74768	MGYG000001164_26	97.447	3799	93	4	1	3796	3858	7655	0	6475
uvig_228614	MGYG000002293_54	96.333	5509	185	10	25826	31334	585	6076	0	9038	Prevotella
uvig_70510	MGYG000002293_2	97.278	7200	195	1	70491	77689	61181	68380	0	12209	Prevotella
uvig_285573	MGYG000002080_38	92.725	8275	580	19	15283	23545	26215	34479	0	11926	Prevotella
uvig_304894	MGYG000003697_23	97.865	9041	182	9	27267	36301	25791	34826	0	15616
uvig_53273	MGYG000001074_455	99.214	3309	26	0	23279	26587	3309	1	0	5967
uvig_492281	MGYG000000695_45	97.617	7552	166	14	47464	55008	8161	617	0	12936
uvig_341325	MGYG000001770_12	98.593	16487	201	8	2486	18945	32050	48532	0	29132
uvig_436138	MGYG000000215_2	98.095	10497	198	2	54333	64827	62005	51509	0	18275
uvig_415727	MGYG000000644_62	98.82	7883	92	1	40943	48825	8142	261	0	14041
uvig_575176	MGYG000003347_244	98.462	6957	104	3	1	6956	1225	8179	0	12251
uvig_226764	MGYG000002603_1	94.448	7493	317	46	358	7764	14378	21857	0	11441	Prevotella
uvig_573262	MGYG000003697_41	96.401	4418	150	1	1	4418	5122	9530	0	7269
uvig_10786	MGYG000002080_38	94.289	7827	421	23	10936	18749	18309	26122	0	11954
uvig_127116	MGYG000000272_3	97.072	7854	221	9	59870	67718	37704	45553	0	13221	Prevotella
uvig_353835	MGYG000002293_2	97.614	9935	228	8	85016	94943	41343	31411	0	17025
uvig_348906	MGYG000002412_16	97.697	10725	241	4	30047	40767	305217	315939	0	18432
uvig_251895	MGYG000003697_4	97.218	20347	540	14	416	20746	163	20499	0	34415	Prevotella
uvig_291577	MGYG000002603_26	96.922	4679	139	4	411	5085	4849	172	0	7838
uvig_487790	MGYG000002293_25	97.887	15851	278	24	16245	32067	40812	24991	0	27362	Prevotella
uvig_309376	MGYG000002293_10	97.795	10659	213	14	1258	11913	1303	11942	0	18362	Prevotella
uvig_572985	MGYG000003347_117	90.614	10974	957	43	1	10957	11268	22185	0	14491
uvig_91632	MGYG000001866_9	92.091	4299	306	32	11688	15969	75015	79296	0	6024
uvig_310496	MGYG000002960_50	91.652	5211	411	18	12160	17364	13960	8768	0	7191	Prevotella
uvig_536296	MGYG000000695_21	98.473	26857	396	12	46563	73413	54	26902	0	47312
uvig_199129	MGYG000002293_5	98.309	16376	273	4	23395	39767	127321	110947	0	28703	Prevotella
uvig_399671	MGYG000003697_8	98.502	8280	122	1	3137	11416	93594	85317	0	14602
uvig_467054	MGYG000002412_16	97.55	5142	105	16	1	5130	304340	299208	0	8778
uvig_487249	MGYG000000644_91	98.241	7108	106	9	36055	43159	4631	11722	0	12416
uvig_129201	MGYG000002960_8	93.965	3546	206	4	1	3545	45139	48677	0	5356
uvig_573729	MGYG000004456_3	95.683	7274	310	4	66	7338	15764	8494	0	11690
uvig_340887	MGYG000003347_262	97.05	11018	321	3	66604	77620	22580	11566	0	18543
uvig_304456	MGYG000002412_16	96.059	6217	245	0	1	6217	307073	313289	0	10124
uvig_221193	MGYG000000534_6	91.847	4072	255	48	4115	8149	66244	62213	0	5609
uvig_320752	MGYG000002412_17	97.915	18799	328	23	11265	30057	982865	964125	0	32485
uvig_334996	MGYG000002517_1	89.028	5815	577	41	45343	51118	3275771	3269979	0	7147
uvig_333967	MGYG000000076_16	97.738	8266	186	1	14887	23152	94542	102806	0	14227
uvig_440494	MGYG000000076_14	99.651	7444	25	1	2452	9895	14588	22030	0	13601
uvig_424669	MGYG000000076_4	99.268	12708	91	2	1	12707	48122	60828	0	22951
uvig_419154	MGYG000000271_10	97.86	22150	460	14	5023	27166	7542	29683	0	38265
uvig_160557	MGYG000000245_6	97.014	16545	463	18	15325	31864	33414	49932	0	27787
uvig_447923	MGYG000000076_76	97.657	3286	77	0	405	3690	1	3286	0	5642
uvig_136606	MGYG000000076_22	96.966	8109	229	13	9623	17725	76771	68674	0	13596
uvig_449196	MGYG000000076_18	98.078	18888	353	8	125273	144154	20880	39763	0	32860
uvig_400017	MGYG000000076_2	99.394	18797	110	4	65833	84627	105457	86663	0	34077
uvig_380377	MGYG000000271_4	97.484	19512	462	16	36789	56296	3234	22720	0	33285
uvig_11401	MGYG000000076_21	98.618	7962	90	3	7379	15320	78023	70062	0	14076	Roseburia
uvig_535546	MGYG000000076_40	99.335	11128	49	3	35299	46424	16470	5366	0	20116
uvig_320346	MGYG000004271_10	98.193	45099	783	14	8200	53292	8624	53696	0	78738
uvig_442145	MGYG000000271_29	95.29	14903	661	35	45111	59995	31202	16323	0	23593
uvig_55655	MGYG000000076_16	99.021	3574	35	0	2800	6373	71107	74680	0	6407	Roseburia
uvig_529610	MGYG000000271_15	99.04	7601	72	1	56051	63650	54461	46861	0	13631
uvig_231605	MGYG000000076_16	97.671	7472	164	3	42900	50371	2405	9866	0	12826	Roseburia
uvig_199661	MGYG000000076_33	98.285	12885	219	2	46106	58989	33808	20925	0	22569	Roseburia
uvig_467508	MGYG000000271_12	98.623	12349	168	2	1473	13819	76683	64335	0	21861	Roseburia
uvig_75642	MGYG000000076_3	99.217	17748	111	3	86	17805	39416	21669	0	31979	Roseburia
uvig_110854	MGYG000004271_17	97.281	4634	125	1	11330	15963	71372	66740	0	7858
uvig_136912	MGYG000000076_17	99.106	17004	152	0	686	17689	59520	42517	0	30559	Roseburia
uvig_571939	MGYG000000271_21	98.369	11218	178	5	65998	77211	71627	60411	0	19697
uvig_267065	MGYG000000076_12	99.485	3687	19	0	38510	42196	30289	26603	0	6704	Roseburia
uvig_322047	MGYG000000245_4	98.564	6196	84	3	28172	34366	8967	2776	0	10944
uvig_295592	MGYG000000076_3	95.62	6073	265	1	2	6073	177561	183633	0	9740	Roseburia
uvig_508323	MGYG000000076_12	99.702	7040	21	0	11973	19012	39638	46677	0	12885
uvig_121975	MGYG000004271_48	94.332	3511	192	4	4796	8299	3511	1	0	5374
uvig_231876	MGYG000004271_5	93.478	7038	436	21	34506	41532	61660	68685	0	10432
uvig_228938	MGYG000000271_7	98.064	4804	62	4	52855	57657	52734	57507	0	8327	Roseburia
uvig_296393	MGYG000000076_52	99.234	16059	87	4	21862	37909	1	16034	0	28941
uvig_320301	MGYG000000245_30	99.568	28459	118	2	1456	29910	35322	6865	0	51867
ivig_2237	MGYG000000076_27	96.117	11100	426	5	1	11096	51535	40437	0	18105
uvig_162533	MGYG000000245_22	97.212	6527	157	10	49023	55532	55848	49330	0	11021
uvig_371332	MGYG000000271_20	98.776	4411	54	0	8683	13093	63670	68080	0	7847
uvig_144832	MGYG000002517_1	96.197	4365	139	8	25183	29547	3441604	3437267	0	7116
uvig_334996	MGYG000002517_1	89.028	5815	577	41	45343	51118	3275771	3269979	0	7147
